# Supplementary material for: Characterization of Maladaptive Processes in Acute, Chronic and Remission Phases of Experimental Colitis in C57BL/6 Mice
Source: Biomedicines. 2022 Aug 5;10(8):1903. doi: 10.3390/biomedicines10081903 (PMC9405850; doi:10.3390/biomedicines10081903)
Supplement: Supplementary file 1 [file biomedicines-10-01903-s001.zip]

Archive with 3 entries (3 files):
- Supplementary Table 1.xlsx
- Supplementary Tables 2 and 3.pdf
- Supplemetary Figures 1-4.pdf
