# Supplementary material for: Characterization of Maladaptive Processes in Acute, Chronic and Remission Phases of Experimental Colitis in C57BL/6 Mice
Source: Biomedicines. 2022 Aug 5;10(8):1903. doi: 10.3390/biomedicines10081903 (PMC9405850; doi:10.3390/biomedicines10081903)
Supplement: Supplementary file 1 [file biomedicines-10-01903-s001.zip › Supplementary Table 1.xlsx]

## Sheet: Supplementary Table 1
Supplementary Table 1: Relative abundances (in percent) of global bacterial communities at the taxonomic rank genus.
Marker Taxonomy	Marker Abundance	Marker Classification	Genus name	Water, day 0					Water, day 6					Water, day 20					Water, day 26					Water, day 40					Water, day 47					Water, day 56					DSS, day 0				DSS, day 6					DSS, day 20
				Mouse 1	Mouse 2	Mouse 3	Mouse 4	Mouse 5	Mouse 1	Mouse 2	Mouse 3	Mouse 4	Mouse 5	Mouse 1	Mouse 2	Mouse 3	Mouse 4	Mouse 5	Mouse 1	Mouse 2	Mouse 3	Mouse 4	Mouse 5	Mouse 1	Mouse 2	Mouse 3	Mouse 4	Mouse 5	Mouse 1	Mouse 2	Mouse 3	Mouse 4	Mouse 5	Mouse 1	Mouse 2	Mouse 3	Mouse 4	Mouse 5	Mouse 1	Mouse 2	Mouse 3	Mouse 4	Mouse 1	Mouse 2	Mouse 3	Mouse 4	Mouse 5	Mouse 1	Mouse 2
58	1	unclassified	unclassified_Lachnospiraceae	13.4834	24.8992	10.6273	26.4149	11.4333	9.95269	17.5924	10.7762	9.66357	15.1831	8.20046	9.64605	5.78237	4.50324	5.8437	7.93762	8.3494	12.949	20.9742	10.2944	18.5912	26.7917	19.1256	24.321	5.99264	10.8025	13.4221	15.5686	6.69353	5.686	14.2807	13.0541	13.8777	10.0053	14.5698	28.3249	6.49203	8.03399	13.7288	19.8791	6.79867	10.417	14.2019	7.61346	7.67479	19.5987
32	2	Classified	Lactobacillus	5.35308	7.84125	7.92886	6.55336	12.0203	13.4309	10.6098	8.20922	11.6962	13.5097	17.7151	11.3282	15.2269	13.2644	10.1192	9.21675	7.99019	7.30682	5.50202	8.27054	7.99895	3.69721	3.41686	1.83985	15.4021	12.5723	7.71859	9.96145	13.0541	8.85754	12.4759	6.12406	5.38812	8.43701	8.62975	1.62958	24.1721	17.3909	17.9341	1.05134	0.464342	5.59839	2.44437	0.551954	9.23427	15.4284
23	3	unclassified	unclassified_Bacteroidales	7.34186	8.36692	7.86753	6.26424	8.27931	7.78868	8.13037	7.88505	7.21044	6.12406	4.96758	6.72858	8.30559	8.04275	5.81742	6.84247	6.29928	7.27177	6.78115	6.61468	5.56334	6.1153	6.9038	8.19169	5.56334	6.53583	6.93885	6.4745	6.1153	6.48327	6.50955	5.94007	6.60592	6.10654	6.98265	6.23795	6.01016	6.5884	5.30051	7.49956	8.01647	11.9502	8.32311	8.72613	14.4034	5.59839
19	4	Classified	Prevotella	2.78605	1.90994	5.3706	3.52199	7.63098	3.60084	1.05134	3.75854	6.64973	3.36429	3.09269	4.04766	2.20781	3.01384	3.71474	4.80112	3.79359	7.05274	3.81987	7.05274	7.37691	4.08271	5.66848	3.77606	6.10654	7.19292	6.36937	4.14403	6.02769	10.4346	3.64465	6.29928	8.09532	7.49956	9.16418	7.16664	3.70598	5.56334	1.81356	11.4947	16.0505	12.8789	13.0804	18.6087	4.30173	2.52322
24	5	unclassified	unclassified_Bacteroidia	9.26056	9.84756	10.6886	8.76117	8.65604	7.90258	6.28176	9.16418	8.27054	10.6711	7.63974	7.72735	9.47083	11.1617	14.2457	12.0291	6.44822	7.16664	8.11284	4.39811	9.49711	8.32311	10.785	4.67847	9.66357	10.6799	10.7762	10.7062	12.2569	10.82	11.1617	8.02523	6.20291	9.33941	9.24303	4.79236	10.4083	8.59471	9.41826	2.01507	2.75101	2.93499	3.84615	5.67724	3.28544	5.58087
11	6	Classified	Duncaniella	3.98633	7.75364	7.9639	5.92255	6.29052	7.9201	5.79113	5.42316	6.43946	6.86876	8.5071	6.79867	6.52707	5.59839	10.566	7.70983	10.3645	9.55844	8.5071	8.72613	8.72613	5.47573	5.53706	3.19783	7.92886	11.1617	5.70352	5.73857	4.92378	4.85369	7.05274	5.80866	5.72981	3.24163	8.3494	4.87121	7.79744	6.08025	6.64973	3.00508	3.81987	6.66725	4.83617	7.1754	7.77116	14.0179
22	7	Classified	Alistipes	6.64973	5.33555	5.85246	3.46942	8.06904	4.86245	8.01647	4.81864	7.50832	4.16156	6.98265	4.28421	6.23795	5.8437	8.27054	4.80112	3.81987	6.21167	5.03767	6.13282	7.29806	3.2942	4.91502	6.10654	7.35062	4.33678	4.30173	4.90626	4.71351	5.79113	4.43315	6.04521	4.09147	6.86876	4.69599	10.1454	5.48449	8.18293	7.08779	3.37305	8.14789	6.02769	6.4307	7.07903	5.65095	3.67093
73	8	unclassified	unclassified_Clostridiales	20.0806	4.06518	3.95129	3.94253	4.10023	2.57578	5.04643	1.68214	4.43315	3.7235	8.76117	7.34186	3.1365	3.14526	2.45313	7.50832	18.3021	5.82618	2.22534	4.80988	3.57456	4.57333	4.77484	7.32434	2.40056	2.08516	4.59961	4.59961	12.0466	3.87244	4.67847	4.11775	5.27422	15.481	4.86245	6.62344	2.57578	4.6259	2.2779	3.82863	4.9413	3.22411	5.01139	6.34309	2.89995	2.48817
7	9	Classified	Bacteroides	7.69231	3.82863	3.6096	3.95129	5.20414	3.17154	5.80866	4.87121	3.08393	4.61714	5.85246	3.7673	3.60084	2.95251	5.12528	5.2129	4.512	9.11162	3.37305	5.15157	5.79113	2.90871	3.07517	2.79481	3.96881	8.5509	2.88243	4.07394	3.48695	2.78605	4.64342	4.06518	4.02138	3.4519	4.6697	3.59208	5.82618	3.58332	4.53829	3.93377	11.7487	11.5998	6.98265	8.6648	4.56457	5.23042
72	10	unclassified	unclassified_Ruminococcaceae	4.18784	6.57088	5.06396	9.22551	1.86613	3.09269	6.32557	2.96128	2.62835	3.57456	1.45435	5.16909	2.57578	1.45435	1.66462	3.6096	4.1966	4.22288	7.89381	3.81111	2.96128	11.9853	12.1517	13.9916	1.89241	2.12896	7.25425	7.85877	2.64587	3.36429	3.43438	7.45576	5.45821	3.26792	4.32802	7.65726	2.49693	2.2341	2.99632	4.38935	1.35798	3.66217	4.98511	0.97249	2.04135	1.95374
21	11	unclassified	unclassified_Prevotellaceae	2.50569	1.25285	5.88751	2.32171	5.20414	5.53706	3.88996	9.28684	7.42071	1.83108	3.75854	4.91502	6.71106	5.3706	3.65341	4.48572	4.20536	5.77361	5.099	8.27054	5.5283	4.25793	5.17785	2.44437	6.4745	2.92623	3.99509	4.59085	5.45821	4.44191	8.15665	4.84493	7.0177	5.02015	3.51323	5.32679	1.82232	1.89241	3.87244	3.07517	0.464342	0.464342	2.45313	0.131418	6.36061	3.94253
109	12	unclassified	unclassified_Bacteria	1.78728	1.25285	3.73226	3.55704	1.4894	1.3317	1.75223	0.876117	3.00508	1.31418	2.26914	2.60207	0.97249	2.19905	1.71719	0.928684	1.0163	1.85737	1.39303	3.07517	1.72595	1.95374	2.20781	8.26178	1.08639	1.51568	3.24163	1.66462	0.516909	8.84878	2.04135	6.7461	5.9576	1.45435	2.00631	2.76853	7.02646	3.00508	0.990012	6.65849	9.67233	6.83371	6.7023	6.37813	3.34677	2.49693
34	13	Classified	Limosilactobacillus	4.4682	3.35553	3.1365	3.05765	5.08148	5.48449	4.32802	2.65463	3.48695	5.18661	11.0829	7.78868	9.19047	9.26932	8.34063	3.77606	4.20536	4.08271	3.63589	4.68723	4.55581	2.56702	1.71719	1.3317	9.43578	7.2192	3.36429	3.77606	4.6259	6.73734	5.65095	3.78483	2.28667	5.53706	3.26792	1.15647	5.20414	5.47573	5.65095	0.604521	0.201507	3.70598	1.19152	0.122656	3.49571	7.14912
83	14	unclassified	unclassified_Erysipelotrichaceae	1.06886	1.46312	3.87244	0.586998	0.280357	7.37691	1.92746	9.46206	4.87121	6.01892	1.81356	5.64219	6.92132	11.1968	5.42316	7.25425	3.09269	1.71719	2.26038	2.87366	0.131418	1.0601	1.59453	0.254074	2.32171	0.0350447	3.4519	3.81111	5.98388	4.05642	1.90117	4.98511	5.85246	3.4519	2.57578	0.166462	1.27037	5.63343	5.10776	12.5372	7.53461	2.95251	3.16278	3.94253	9.26932	0
12	15	Classified	Muribaculum	1.83985	2.72472	2.56702	2.60207	2.01507	3.08393	2.72472	2.80357	1.98002	3.06641	2.8211	2.89119	3.11022	3.09269	3.4081	3.12774	2.19029	1.23533	1.35798	1.9625	4.15279	2.00631	2.34799	1.08639	1.62082	2.74225	2.51446	1.73471	2.48817	3.17154	2.21658	3.12774	2.10268	2.5495	4.22288	1.65586	2.73349	2.2341	2.99632	0.0788505	0.832311	0.403014	0.481864	0.22779	2.64587	3.41686
101	16	Classified	Desulfocurvus	2.22534	1.72595	2.12896	2.19029	1.29665	2.57578	3.74978	3.16278	1.26161	1.77852	0.385492	0.604521	0.657088	0.367969	0.814789	0.753461	2.10268	0.727177	5.4144	1.78728	0.718416	2.75101	3.57456	3.17154	1.06886	0.630804	2.29543	2.17277	1.31418	0.954968	0.946206	1.19152	1.25285	1.48064	2.3918	3.23287	0.560715	0.841072	1.2178	0.744699	0.578237	0.683371	1.94498	0.341686	0.990012	0.622043
77	17	Classified	Dubosiella	0	1.11267	1.70843	0.534431	0	3.84615	0.849834	5.17785	2.75977	2.92623	0.884878	2.89995	3.89872	5.14281	3.22411	3.78483	1.6471	0.884878	1.3317	1.55073	0	0.490626	0.797267	0	1.12143	0	2.04135	1.95374	3.51323	2.2779	0.919923	2.24286	2.96128	1.4894	1.39303	0	0.692132	2.53198	2.1202	5.32679	3.55704	1.15647	1.43683	1.94498	4.15279	0.262835
82	18	Classified	Turicibacter	0	0	0	0	0	0.718416	0	0	0.727177	0.394253	0	0	0	0	0	0	0	0	0	0	0	0	0	0	0	0	0	0.052567	0.0262835	0.00876117	0	0.140179	0.37673	0	0	0	0	0	0	0.157701	0.385492	0	1.26161	0.140179	1.19152	0
97	19	Classified	Turicimonas	0.59576	0.718416	1.45435	0.534431	0.665849	1.9625	0.543193	2.09392	1.38426	0.884878	0.709655	0.893639	1.13895	1.3755	1.54197	1.9625	1.78728	0.832311	1.06886	1.67338	0.44682	0.473103	0.59576	0.280357	1.30541	0.797267	0.981251	1.02506	1.38426	1.06886	1.02506	0.884878	0.954968	0.954968	0.858595	0.394253	1.02506	1.22656	0.911162	0.919923	1.41055	1.08639	0.884878	0.937445	1.81356	0.551954
74	20	unclassified	unclassified_Clostridia	0.735938	0.0963729	0.359208	0.289119	0.411775	0.350447	0.315402	0.385492	0.411775	0.140179	0.578237	0.779744	1.14771	0.52567	0.245313	1.0163	0.394253	1.13019	0.254074	1.42807	0.245313	1.32294	0.490626	1.16524	0.289119	0.359208	0.622043	0.718416	0.166462	0.411775	0.306641	0.219029	0.569476	0.00876117	0.0175223	0.630804	0.306641	0.438059	0.438059	2.04135	2.06764	0.44682	2.19905	0.683371	0.735938	0.44682
33	21	Classified	Ligilactobacillus	1.18276	1.08639	1.3317	0.902401	4.32802	1.4894	0.770983	0.622043	0.700894	0.718416	0.534431	0.709655	0.604521	0.359208	0.44682	0.411775	0.455581	0.718416	1.18276	0.481864	1.49816	0.727177	0.183985	0.403014	2.73349	4.6259	0.37673	0.59576	0.455581	0.788505	0.490626	0.52567	0.797267	0.683371	0.420536	0.210268	1.47188	1.0163	1.86613	0.867356	1.41055	0.806028	0.499387	2.63711	0.902401	1.34922
93	22	unclassified	unclassified_Caulobacterales	0.131418	0	0.797267	0.113895	0.0350447	0.183985	0	0.052567	0.37673	0.0350447	0.0963729	0.367969	0.166462	0.0613282	0.394253	0.403014	0.22779	0.306641	0.14894	1.84861	0.113895	0.140179	0.14894	0.367969	0.0175223	0.613282	0.648327	0.175223	0.052567	0.534431	0.245313	0.324163	0.762222	0.052567	0.157701	0.262835	0.113895	0.718416	0.052567	0.44682	1.60329	0.385492	2.13773	1.68214	0.280357	0.113895
71	23	Classified	Ruminococcus	0.0438059	0.140179	0.44682	0.0700894	0.140179	0.105134	0.0700894	0.928684	0.271596	0.0963729	0.113895	0.578237	0.175223	0.0350447	0.210268	0.394253	0.455581	0.0963729	0.14894	1.174	0	0.394253	0.37673	0.332924	0.315402	0.131418	0.236552	0.192746	0.0963729	0.858595	0.192746	0.271596	1.76976	0.254074	0.604521	0.0876117	0.0175223	0.254074	0.113895	1.12143	1.60329	0.37673	1.35798	3.04013	0.665849	0.236552
15	24	Classified	Odoribacter	0.630804	0.332924	0.37673	0.245313	0.534431	0.332924	0.665849	0.254074	0.236552	0.332924	0.411775	0.324163	0.289119	0.201507	0.893639	0.37673	0.490626	0.385492	0.420536	0.245313	0.744699	0.420536	0.455581	1.02506	0.131418	0.403014	0.52567	0.271596	0.210268	0.359208	0.359208	0.315402	0.262835	0.613282	0.490626	0.551954	0.797267	0.788505	0.367969	1.16524	1.40179	1.50692	0.639565	0.718416	0.332924	0.578237
16	25	Classified	Parabacteroides	0	0	0.367969	0.604521	1.0163	0.254074	0.262835	0	0.534431	0.254074	0.131418	0.0876117	1.09515	0.44682	0.22779	0.341686	0.289119	1.47188	0.0963729	0.394253	0	0.367969	0.403014	0	0.455581	0.262835	0	0.236552	0.0876117	0.236552	0.262835	0	0.420536	0.385492	0	0.753461	0	0.455581	0.394253	0	0.341686	0.157701	0.14894	2.3918	0	0.131418
57	26	Classified	Schaedlerella	0	0.516909	0	0.569476	1.06886	0	0.455581	0.44682	0.201507	1.26161	0.254074	0.367969	0.113895	0.0963729	0.131418	0	0.622043	0.245313	1.15647	0.0963729	0.359208	0.718416	0.692132	0.990012	0.131418	0.420536	0.201507	0.37673	0.350447	0.0788505	0.648327	0.604521	0.105134	0.289119	0.709655	0.105134	0.0788505	0.210268	0.385492	0.166462	0	0.122656	0	0.113895	0.271596	0.0788505
63	27	Classified	Dysosmobacter	0.455581	0.849834	0.37673	0.779744	0.157701	0.113895	0.350447	0.438059	0.0262835	0.438059	0.166462	0.385492	0.0175223	0.0613282	0.0613282	0.0876117	0.315402	0.105134	0.438059	0.14894	0.262835	0.29788	0.762222	0.700894	0.262835	0.0788505	0.245313	0.367969	0.0876117	0.210268	0.29788	0.236552	0.210268	0.245313	0.245313	0.455581	0.0438059	0.0876117	0.113895	0.350447	0.0788505	0.236552	0.67461	0.157701	0.0876117	0.359208
13	28	Classified	Paramuribaculum	0	0.0350447	0	0	0.157701	0	0.14894	0	0	0.052567	0	0.0963729	0	0.122656	0.438059	0.0788505	0.490626	0.157701	0.157701	0.718416	0.586998	0.0876117	0.140179	0	0	0.131418	0	0.22779	0.271596	0.315402	0.166462	0.192746	0.0613282	0.403014	0.385492	0	0.0350447	0	0	0	0.0438059	0.052567	0.0963729	0	0.429297	0.411775
28	29	Classified	Saccharibacteria_genera_incertae_sedis	0.0700894	0.0876117	0.113895	0.490626	0.00876117	0.201507	0.0438059	0.14894	0.236552	0.0613282	0.183985	0.0963729	0.332924	0.420536	0.192746	0.113895	0.131418	0.403014	0.245313	0.140179	0.113895	0.219029	0.219029	0.324163	0.22779	0.0788505	0.315402	0.192746	0.052567	0.183985	0.490626	0.166462	0.236552	0.0963729	0.0262835	0.113895	0.052567	0.192746	0.29788	0.473103	0.29788	0.210268	0.44682	0.140179	0.0438059	0.315402
60	30	Classified	Romboutsia	0	0	0	0	0	0	0	0	0	0	0	0	0	0	0	0	0	0	0	0	0	0	0	0	0	0	0	0	0	0	0	0	0	0	0	0	0	0	0	1.79604	1.6471	2.55826	0.858595	0.499387	0	0
84	31	unclassified	unclassified_Erysipelotrichia	0.350447	0.289119	0.884878	0.140179	0.210268	0.113895	0	0.0175223	0.0876117	0.0350447	0.122656	0.262835	0.14894	0.00876117	0.0438059	0.175223	0.236552	0.271596	0	0.0700894	0	0.946206	0.122656	0.254074	0	0.052567	1.97126	0.657088	0.245313	0	0.315402	0.657088	0.665849	0.201507	0	0	0.219029	0.67461	0	0	0.113895	0.0175223	0	0	0.052567	0
47	32	Classified	Anaerotignum	0.122656	0	0.22779	1.20028	0.113895	0.113895	0.586998	0.175223	0.613282	0.280357	0.052567	0.0876117	0.0700894	0.0350447	0.0963729	0.0788505	0	0	0.473103	0	0.166462	0.0262835	0.779744	0.00876117	0.0788505	0	1.56825	0.192746	0	0	0.29788	0.324163	0.052567	0.0963729	0	0	0.052567	0.0613282	0	0.122656	0	0.140179	0.0700894	0.0613282	0.245313	0
79	33	Classified	Faecalibaculum	0	0	0.0700894	0	0	0.0438059	0.271596	0.841072	0	0.0700894	0	0.0613282	0	0.0963729	0.131418	0.692132	0.639565	0.341686	0	1.52444	0.052567	0.0963729	0	0	4.3105	0	0	0.0438059	0.0175223	0	0.113895	0.0700894	0.0175223	0	0.0175223	0	0	0	0	0.131418	0.0350447	0.052567	0.140179	0.341686	0.0438059	0
55	34	Classified	Marvinbryantia	0.0700894	0.744699	0.385492	0.210268	0.534431	0	0.692132	0.14894	0.0788505	0.350447	0.0438059	0.0175223	0	0	0.411775	0	0.0788505	0	0.140179	0	0.367969	0	0.052567	0	0	0.0788505	0	0.0613282	0.122656	0	0	0.122656	0.0963729	0.516909	0	0	0.639565	0.893639	0.604521	0	0	0	0	0	0	0.192746
66	35	Classified	Intestinimonas	0.385492	0.902401	0	0.236552	0.192746	0	0.508148	0	0.0788505	0.0788505	0.0438059	0	0	0	0	0	0.0876117	0	0.262835	0	0.131418	0.332924	0.262835	0.254074	0	0	0.122656	0	0	0	0	0.105134	0.0438059	0	0.473103	0.0700894	0.0350447	0	0.105134	0.403014	0	0.236552	0.22779	0.0876117	0	0.341686
108	36	Classified	Akkermansia	0	0	0	0	0	0	0	0.113895	0.105134	0	0	0.0700894	0.0438059	0	0	0	0.052567	0	0	0	0	0	0	0.0876117	0.122656	0	0.183985	0.0700894	0.0700894	0.499387	0	0	0.0700894	0	0	0.113895	0	0	0	0	0	0.0438059	0.113895	0.140179	0.438059	0
6	37	unclassified	unclassified_Eggerthellaceae	0.0613282	0.192746	0.201507	0.0350447	0.341686	0.0788505	0.105134	0.0876117	0.0700894	0.0700894	0.0700894	0.0175223	0.0350447	0.183985	0.0175223	0.00876117	0.192746	0.105134	0.315402	0.192746	0.131418	0	0.0613282	0	0.131418	0.183985	0.29788	0.166462	0.157701	0.0963729	0.0963729	0.052567	0.0350447	0.131418	0.0876117	0.0876117	0.245313	0.166462	0.105134	0.00876117	0	0.0262835	0.00876117	0.00876117	0.219029	0.0963729
69	38	Classified	Oscillibacter	0.22779	0.157701	0	0.0350447	0.29788	0.0438059	0.183985	0	0	0.0963729	0.0700894	0.131418	0	0	0	0	0.0700894	0.113895	0.219029	0	0	0.0963729	0.201507	0.481864	0	0	0.105134	0.201507	0.0700894	0.166462	0.00876117	0.0438059	0.0438059	0.0788505	0.183985	0.254074	0.113895	0	0.289119	0.14894	0.122656	0.113895	0	0.122656	0.0613282	0.157701
39	39	Classified	Ihubacter	0.052567	0.140179	0.315402	0.0262835	0.0350447	0.0963729	0.00876117	0	0.0700894	0.052567	0.105134	0.166462	0.0350447	0	0.0788505	0.052567	0.0788505	0.105134	0.0876117	0.113895	0.131418	0.0700894	0.0613282	0.0262835	0.0788505	0.175223	0.201507	0.0262835	0.052567	0.140179	0.122656	0.00876117	0.140179	0.0350447	0.113895	0.0175223	0.0700894	0.14894	0.0175223	0	0.0788505	0	0.0262835	0	0	0.0963729
90	40	unclassified	unclassified_Negativicutes	0	0.0175223	0	0.0262835	0.0876117	0.052567	0.0613282	0.0438059	0	0.0438059	0.0438059	0.0700894	0.052567	0.0788505	0	0	0.0700894	0.0963729	0.0438059	0.131418	0.105134	0.052567	0.0350447	0	0.00876117	0	0.0700894	0.122656	0.0350447	0.166462	0.0876117	0.157701	0.0175223	0.00876117	0.105134	0	0.0700894	0.0438059	0.0262835	0.0788505	0.113895	0.0876117	0.0350447	0.0175223	0	0.052567
51	41	Classified	Eisenbergiella	0	0	0	0.0700894	0.0175223	0	0	0	0.192746	0.166462	0	0	0	0.0788505	0	0	0	0	0.0438059	0	0.280357	0	0	0.0175223	0	0.280357	0	0.157701	0	0.175223	0	0	0	0	0	0	0.052567	0	0	0	0.0788505	0	0.14894	0.0438059	0.0350447	0.0438059
81	42	Classified	Massilimicrobiota	0	0.271596	0.22779	0.122656	0.289119	0.122656	0	0.105134	0	0.0613282	0	0.14894	0	0.0700894	0	0	0	0	0.0175223	0	0	0.14894	0	0.166462	0	0.0350447	0.14894	0	0.0613282	0.183985	0.052567	0.105134	0	0	0	0.201507	0.0438059	0	0	0	0	0	0.0175223	0	0	0.052567
76	43	Classified	Clostridium_XVIII	0	0	0	0	0.00876117	0	0.0613282	0.0613282	0	0.00876117	0	0	0	0	0	0.0262835	0	0.052567	0	0.0700894	0	0.0963729	0	0	0	0	0	0	0	0.00876117	0.0350447	0	0.0876117	0	0.0438059	0	0.0876117	0.105134	0	0.0262835	0.105134	0.113895	0.0613282	0.586998	0	0.192746
70	44	Classified	Pseudoflavonifractor	0	0	0	0	0.271596	0	0	0	0	0	0	0	0	0	0	0	0	0	0	0.0262835	0	0	0	0	0	0	0	0	0.0262835	0	0.0700894	0.490626	0	0.0700894	0.00876117	0	0	0	0	0	0	0	0	0	0	0
40	45	unclassified	unclassified_Clostridiales_Incertae_Sedis_XIII	0.0350447	0.052567	0	0.052567	0.0613282	0	0	0.0613282	0	0.0438059	0	0.052567	0	0.0175223	0	0	0	0.0438059	0.0613282	0	0.0262835	0.113895	0.00876117	0.0350447	0	0	0.0613282	0.0350447	0	0.00876117	0	0.052567	0.0175223	0	0.113895	0.0350447	0	0	0	0	0.00876117	0.0350447	0.0788505	0	0.0613282	0
100	46	Classified	Bilophila	0	0.0350447	0	0.14894	0	0	0	0	0	0	0	0	0	0	0	0	0.052567	0	0.175223	0	0	0.166462	0.157701	0.113895	0	0.0350447	0.0876117	0.0350447	0	0	0	0	0	0.00876117	0	0	0	0	0	0	0	0.0262835	0	0	0	0
61	47	Classified	Acutalibacter	0.113895	0	0.0876117	0.192746	0.0350447	0	0	0	0	0	0	0	0	0.0700894	0	0	0	0	0.0262835	0	0	0	0.0175223	0	0	0.113895	0.0438059	0.0262835	0.0350447	0	0	0.0438059	0	0.0438059	0.052567	0	0	0	0.0613282	0	0	0	0.0788505	0	0	0.0700894
36	48	Classified	Streptococcus	0	0	0	0	0	0	0	0	0	0	0	0	0	0	0	0	0	0	0	0	0	0	0	0	0	0	0	0	0	0	0	0	0	0	0	0	0	0	0	0	0	0	0.105134	0	0	0
14	49	unclassified	unclassified_Muribaculaceae	0	0	0	0	0	0	0	0	0	0	0	0	0	0	0	0	0	0	0	0	0	0	0	0	0	0	0	0	0	0	0	0	0	0	0	0	0	0	0	0	0	0	0	0.613282	0	0
103	50	Classified	Escherichia_Shigella	0	0	0	0	0	0	0	0	0.884878	0	0	0	0	0	0	0	0	0	0	0	0	0	0	0	0	0	0	0	0	0	0	0	0	0	0	0	0	0	0	0	0	0	0	0	0	0
65	51	Classified	Flintibacter	0	0	0	0	0.0350447	0	0	0	0	0.0262835	0	0	0	0	0	0	0	0	0	0	0	0.166462	0	0.0788505	0	0	0	0	0	0	0	0	0	0	0	0.0613282	0	0	0	0	0	0	0	0.105134	0	0.052567
8	52	Classified	Phocaeicola	0	0	0	0	0	0	0	0	0	0	0	0	0	0	0	0	0	0	0	0	0	0	0	0	0	0	0	0	0	0	0	0	0	0	0	0	0	0	0	0	0	0	0.0175223	0	0	0
53	53	Classified	Fusicatenibacter	0.0175223	0	0	0	0	0	0	0	0	0	0	0.0438059	0	0	0	0	0.210268	0	0	0	0	0	0	0	0	0	0	0.0350447	0	0	0.131418	0	0	0.140179	0	0	0.113895	0	0.0963729	0	0	0	0	0	0	0
62	54	Classified	Anaerotruncus	0	0.00876117	0	0	0.0175223	0.00876117	0	0	0	0	0	0	0	0	0.0262835	0	0	0	0	0	0	0.0438059	0	0	0	0	0	0	0	0	0.00876117	0	0	0	0	0.245313	0	0	0	0	0	0	0.00876117	0	0	0
43	55	Classified	Acetatifactor	0	0	0	0	0	0.0175223	0	0	0.00876117	0	0	0	0	0	0	0	0	0.00876117	0.0963729	0	0	0.0350447	0	0	0	0	0	0	0	0	0	0	0	0	0	0	0	0	0	0.0700894	0.0613282	0	0	0.122656	0	0
105	56	Classified	Haemophilus	0	0	0	0	0	0	0	0	0	0	0	0	0	0	0	0	0	0	0	0	0	0	0	0	0	0	0	0	0	0	0	0	0	0	0	0	0	0	0	0	0	0	0	0	0	0
41	57	Classified	Anaerofustis	0	0.0175223	0	0	0	0.0350447	0	0	0.0262835	0	0	0	0	0.00876117	0	0	0	0	0	0	0	0.0876117	0	0	0	0	0.0613282	0	0	0.0262835	0	0	0.00876117	0	0	0	0.00876117	0	0.0350447	0	0	0	0	0	0	0
5	58	Classified	Adlercreutzia	0	0	0	0	0.00876117	0	0	0	0	0	0.0438059	0	0	0	0.00876117	0	0	0	0	0	0.0438059	0	0	0	0	0	0	0	0	0.0350447	0.0262835	0.0262835	0	0	0	0	0	0	0.00876117	0	0	0	0	0.0175223	0	0
104	59	unclassified	unclassified_Enterobacteriaceae	0	0	0	0	0	0.0262835	0	0	0.306641	0	0	0	0	0	0	0	0	0	0	0	0	0	0	0	0	0	0	0	0	0	0	0	0	0	0	0	0.0175223	0	0	0	0	0	0	0.00876117	0	0
86	60	Classified	Phascolarctobacterium	0	0	0	0	0	0	0	0	0	0	0	0	0	0	0	0	0	0.00876117	0	0	0	0	0	0	0	0	0	0	0	0	0	0	0	0	0	0	0	0	0	0	0	0	0	0	0	0
3	61	Classified	Bifidobacterium	0	0	0	0	0	0	0	0	0	0	0	0	0	0	0	0	0	0	0	0	0	0	0	0	0	0	0	0	0	0	0	0	0	0	0	0	0	0	0	0	0	0	0	0	0	0
48	62	Classified	Blautia	0	0	0	0	0	0	0	0	0	0	0	0	0	0	0	0	0	0	0	0	0	0	0	0	0	0	0	0	0	0	0	0	0	0	0	0	0	0	0	0	0	0	0	0	0	0
67	63	Classified	Lawsonibacter	0	0	0	0	0	0	0	0	0	0	0	0	0	0	0	0	0	0	0	0	0	0	0	0	0	0	0	0	0	0	0	0	0	0	0	0	0	0	0	0	0	0	0	0	0	0
38	64	Classified	Anaerovorax	0	0	0	0	0	0	0	0	0	0	0	0	0	0	0	0	0.0350447	0	0	0	0	0	0	0.113895	0	0	0.0350447	0	0	0	0	0	0	0	0.0175223	0	0	0	0.00876117	0	0	0	0	0	0	0
44	65	Classified	Agathobacter	0	0	0	0	0	0	0	0	0	0	0	0	0	0	0	0	0	0	0	0	0	0	0	0	0	0	0	0	0	0	0	0	0	0	0	0	0	0	0	0	0	0	0.052567	0	0	0
17	66	Classified	Porphyromonas	0	0	0	0	0	0	0	0	0	0	0	0	0	0	0	0	0	0	0	0	0	0	0	0	0	0	0.00876117	0	0	0	0	0	0	0	0	0	0	0	0	0	0	0	0.0350447	0	0	0
91	67	Classified	Fusobacterium	0	0	0	0	0	0	0	0	0	0	0	0	0	0	0	0	0	0	0	0.052567	0	0	0	0	0	0	0	0	0	0	0	0	0	0	0	0	0	0	0	0	0.052567	0	0	0	0	0.00876117
10	68	Classified	Barnesiella	0	0	0	0	0	0	0	0	0	0	0	0	0	0	0	0	0	0	0	0	0	0	0	0	0	0	0	0	0	0	0	0	0	0	0	0	0	0.0262835	0	0	0	0	0	0.0175223	0	0.0350447
89	69	Classified	Veillonella	0	0	0	0	0	0	0	0	0	0	0	0	0	0	0	0	0	0	0	0	0	0	0	0	0	0	0	0	0	0	0	0	0	0	0	0	0	0	0	0	0	0	0	0	0	0
64	70	Classified	Faecalibacterium	0	0	0	0	0	0	0	0	0	0	0	0	0	0	0	0	0	0	0	0	0	0	0	0	0	0	0	0	0	0	0	0	0	0	0	0	0	0	0	0	0	0	0	0	0	0
96	71	Classified	Sutterella	0	0	0	0	0	0	0	0	0	0	0.0175223	0	0	0	0	0	0	0	0	0	0	0	0	0	0	0	0	0	0	0	0	0	0	0	0	0	0	0	0	0	0	0	0	0.00876117	0	0
99	72	Classified	Neisseria	0	0	0	0	0	0	0	0	0	0	0	0	0	0	0	0	0	0	0	0	0	0	0	0	0	0	0	0	0	0	0	0	0	0	0	0	0	0	0	0	0	0	0	0	0	0
35	73	unclassified	unclassified_Lactobacillaceae	0	0	0	0	0	0	0	0	0	0	0	0	0	0	0	0	0	0	0	0	0	0	0	0	0	0.0262835	0	0	0	0	0	0	0	0	0	0	0	0	0	0	0	0	0	0	0	0.052567
46	74	Classified	Anaerostipes	0	0	0	0	0	0	0	0	0	0	0	0	0	0	0	0	0	0	0	0	0	0	0	0	0	0	0	0	0	0	0	0	0	0	0	0	0	0	0	0	0	0	0	0	0	0
1	75	Classified	Schaalia	0	0	0	0	0	0	0	0	0	0	0	0	0	0	0	0	0	0	0	0	0	0	0	0	0	0	0	0	0	0	0	0	0	0	0	0	0	0	0	0	0	0	0	0	0	0
4	76	Classified	Collinsella	0	0	0	0	0	0	0	0	0	0	0	0	0	0	0	0	0	0	0	0	0	0	0	0	0	0	0	0	0	0	0	0	0	0	0	0	0	0	0	0	0	0	0	0	0	0
45	77	Classified	Anaerobutyricum	0	0	0	0	0	0	0	0	0	0	0	0	0	0	0	0	0	0	0	0	0	0	0	0	0	0	0	0	0	0	0	0	0	0	0	0	0	0	0	0	0	0	0	0	0	0
29	78	Classified	Gemella	0	0	0	0	0	0	0	0	0	0	0	0	0	0	0	0	0	0	0	0	0	0	0	0	0	0	0	0	0	0	0	0	0	0	0	0	0	0	0	0	0	0	0	0	0	0
56	79	Classified	Ruminococcus2	0	0	0	0	0	0	0	0	0	0	0	0	0	0	0	0	0	0	0	0	0	0	0	0	0	0	0	0	0	0	0	0	0	0	0	0	0	0	0	0.00876117	0	0	0.0350447	0	0	0
92	80	Classified	Leptotrichia	0	0	0	0	0	0	0	0	0	0	0	0	0	0	0	0	0	0	0	0	0	0	0	0	0	0	0	0	0	0	0	0	0	0	0	0	0	0	0	0	0	0	0	0	0	0
95	81	Classified	Duodenibacillus	0	0	0	0	0	0	0	0	0	0	0	0	0	0	0	0	0	0	0	0	0	0	0	0	0	0	0	0	0	0	0	0	0	0	0	0	0	0	0	0	0	0	0	0	0	0
49	82	Classified	Butyrivibrio	0	0	0	0	0	0	0	0	0	0	0	0	0	0	0	0	0	0	0	0	0	0	0	0	0	0	0	0	0	0	0	0	0	0	0	0	0	0	0	0	0	0	0	0	0	0
85	83	Classified	Acidaminococcus	0	0	0	0	0	0	0	0	0	0	0	0	0	0	0	0	0	0	0	0	0	0	0	0	0	0	0	0	0	0	0	0	0	0	0	0	0	0	0	0	0	0	0	0	0	0
25	84	Classified	Capnocytophaga	0	0	0	0	0	0	0	0	0	0	0	0	0	0	0	0	0	0	0	0	0	0	0	0	0	0	0	0	0	0	0	0	0	0	0	0	0	0	0	0	0	0	0	0	0	0
78	85	Classified	Faecalibacillus	0	0	0	0	0	0	0	0	0	0	0	0	0	0	0	0	0	0	0	0	0	0	0	0	0	0	0	0	0	0	0	0	0	0	0	0	0	0	0	0	0	0	0	0	0	0
30	86	Classified	Granulicatella	0	0	0	0	0	0	0	0	0	0	0	0	0	0	0	0	0	0	0	0	0	0	0	0	0	0	0	0	0	0	0	0	0	0	0	0	0	0	0	0	0	0	0	0	0	0
68	87	Classified	Monoglobus	0	0	0	0	0	0	0	0	0	0.0262835	0	0	0	0.0262835	0	0	0	0	0	0	0	0	0	0	0	0	0	0	0	0	0	0	0	0	0	0	0	0	0	0	0	0	0	0	0	0
75	88	Classified	Erysipelatoclostridium	0	0	0	0	0	0	0	0	0	0	0	0	0	0	0	0	0	0	0	0	0	0	0	0	0	0	0	0	0	0	0	0	0	0	0	0	0	0	0	0	0	0	0	0.052567	0	0
9	89	unclassified	unclassified_Bacteroidaceae	0	0	0	0	0	0	0	0	0	0	0	0	0	0	0	0	0	0.0438059	0	0	0	0	0	0	0	0	0	0	0	0	0	0	0	0	0	0	0	0	0	0	0	0	0	0	0	0
18	90	Classified	Paraprevotella	0	0	0	0	0	0	0	0	0	0	0	0	0	0	0	0	0	0	0	0	0	0	0	0	0	0	0	0	0	0	0	0	0	0	0	0	0	0	0	0	0	0	0	0	0	0
50	91	Classified	Dorea	0	0	0	0	0	0	0	0	0	0	0	0	0	0	0	0	0	0	0	0	0	0	0	0	0	0	0	0	0	0	0	0	0	0	0	0	0	0	0	0	0	0	0	0	0	0
2	92	Classified	Actinomyces	0	0	0	0	0	0	0	0	0	0	0	0	0	0	0	0	0	0	0	0	0	0	0	0	0	0	0	0	0	0	0	0	0	0	0	0	0	0	0	0	0	0	0	0	0	0
26	93	Classified	Campylobacter	0	0	0	0	0	0	0	0	0	0	0	0	0	0	0	0	0	0	0	0	0	0	0	0	0	0	0	0	0	0	0	0	0	0	0	0	0	0	0	0	0	0	0	0	0	0
80	94	Classified	Holdemanella	0	0	0	0	0	0	0	0	0	0	0	0	0	0	0	0	0	0	0	0	0	0	0	0	0	0	0.00876117	0	0	0	0	0	0	0	0	0	0	0	0	0	0	0	0	0	0	0
106	95	unclassified	unclassified_Pasteurellaceae	0	0	0	0	0	0	0	0	0	0	0	0	0	0	0	0	0	0	0	0	0	0	0	0	0	0	0	0	0	0	0	0	0	0	0	0	0	0	0	0	0	0	0	0	0	0
20	96	Classified	Prevotellamassilia	0	0	0	0	0	0	0	0	0	0	0	0	0	0	0	0	0	0	0	0	0	0	0	0	0	0	0	0	0	0	0	0	0	0	0	0	0	0	0	0	0	0	0	0	0	0
27	97	Classified	Helicobacter	0	0	0	0	0	0	0	0	0	0	0	0	0	0	0	0	0	0	0	0	0	0	0	0	0	0	0	0	0	0	0	0	0	0	0	0	0	0	0	0	0	0	0	0	0	0
31	98	Classified	Enterococcus	0	0	0.0175223	0	0	0	0	0	0	0	0	0	0	0	0	0	0	0	0	0	0	0	0	0	0	0	0	0	0	0	0	0	0	0	0	0	0.00876117	0	0	0	0	0	0	0	0	0
37	99	Classified	Clostridium_sensu_stricto	0	0	0	0.0262835	0	0	0	0	0	0	0	0	0	0	0	0	0	0	0	0	0	0	0	0	0	0	0	0	0	0	0	0	0	0	0	0	0	0	0	0	0	0	0	0	0	0
59	100	Classified	Parvimonas	0	0	0	0	0	0	0	0	0	0	0	0	0	0	0	0	0	0	0	0	0	0	0	0	0	0	0	0	0	0	0	0	0	0	0	0	0	0	0	0	0	0	0	0	0	0
42	101	Classified	Eubacterium	0	0	0	0	0	0	0	0	0	0	0	0	0	0	0	0	0	0	0	0	0	0	0	0	0	0	0	0	0	0	0	0	0	0	0	0	0	0	0	0	0	0	0	0	0	0
52	102	Classified	Enterocloster	0	0	0	0	0	0	0	0	0	0	0	0	0	0	0	0	0	0	0	0	0	0	0	0	0	0	0	0	0	0	0	0	0	0	0	0	0	0	0	0	0	0	0	0	0	0
54	103	Classified	Lachnospiracea_incertae_sedis	0	0	0	0	0	0	0	0	0	0	0	0	0	0	0	0	0	0	0	0	0	0	0	0	0	0	0	0	0	0	0	0	0	0	0	0	0	0	0	0	0	0	0	0	0	0
87	104	Classified	Megamonas	0	0	0	0	0	0	0	0	0	0	0.0175223	0	0	0	0	0	0	0	0	0	0	0	0	0	0	0	0	0	0	0	0	0	0	0	0	0	0	0	0	0	0	0	0	0	0	0
88	105	Classified	Dialister	0	0	0	0	0	0	0	0	0	0	0	0	0	0	0	0	0	0	0	0	0	0	0	0	0	0	0	0	0	0	0	0	0	0	0	0	0	0	0	0	0	0	0	0	0	0
94	106	Classified	Reyranella	0	0	0	0	0	0	0	0	0	0	0	0	0	0	0	0	0	0	0	0	0	0.0175223	0	0	0	0	0	0	0	0	0	0	0	0	0	0	0	0	0	0	0	0	0	0	0	0
102	107	unclassified	unclassified_Desulfovibrionales	0	0	0	0	0	0	0.0175223	0	0	0	0	0	0	0	0	0	0	0	0	0	0	0	0	0	0	0	0	0	0	0	0	0	0	0	0	0	0	0	0	0	0	0	0	0	0	0
107	108	Classified	Pyramidobacter	0	0	0	0	0	0	0	0	0	0	0	0	0	0	0	0	0	0	0	0	0	0	0	0	0	0	0	0	0	0	0	0	0	0	0	0	0	0	0	0	0	0	0.0175223	0	0	0
98	109	Classified	Lautropia	0	0	0	0	0	0	0	0	0	0	0	0	0	0	0	0	0	0	0	0	0	0	0	0	0	0	0	0	0	0	0	0	0	0	0	0	0	0	0	0	0	0	0	0	0	0
[truncated: 23 more columns]
